# Supplementary material for: HO-1 Modulates Aerobic Glycolysis through LDH in Prostate Cancer Cells
Source: Antioxidants (Basel). 2021 Jun 16;10(6):966. doi: 10.3390/antiox10060966 (PMC8235201; doi:10.3390/antiox10060966)
Supplement: Supplementary file 1 [file antioxidants-10-00966-s001.zip]

Archive with 1 entries (1 files):
- antioxidants-1245875-SI.pdf
